# Supplementary material for: Assessment of the Effectiveness of Obstructive Sleep Apnea Treatment Using Optical Coherence Tomography to Evaluate Retinal Findings
Source: J Clin Med. 2022 Feb 3;11(3):815. doi: 10.3390/jcm11030815 (PMC8837143; doi:10.3390/jcm11030815)
Supplement: Supplementary file 1 [file jcm-11-00815-s001.zip]

Archive with 1 entries (1 files):
- jcm-1532334-supplementary.pdf
